# Supplementary material for: Associations Between Self-Reported Injury History, Physical Complaints, and Medical Attention Injury During Army Basic Military Training
Source: Mil Med. 2025 May 19;190(9-10):e2039–47. doi: 10.1093/milmed/usaf185 (PMC12459865; doi:10.1093/milmed/usaf185)
Supplement: usaf185_Supplementary_Data [file usaf185_supplementary_data.zip]

Archive with 2 entries (2 files):
- Supplementary Figure 1.pdf
- Supplemetary Table 1.docx
